# Supplementary material for: A Convenient One-Pot Synthesis of Novel Benzimidazole–Thiazinone Derivatives and Their Antimicrobial Activity
Source: Antibiotics (Basel). 2024 Dec 2;13(12):1155. doi: 10.3390/antibiotics13121155 (PMC11672583; doi:10.3390/antibiotics13121155)
Supplement: Supplementary file 1 [file antibiotics-13-01155-s001.zip]

Archive with 1 entries (1 files):
- antibiotics-3278063-supplementary.pdf
